# Supplementary material for: Modulating the Fibrillization of Parathyroid-Hormone (PTH) Peptides: Azo-Switches as Reversible and Catalytic Entities
Source: Biomedicines. 2022 Jun 26;10(7):1512. doi: 10.3390/biomedicines10071512 (PMC9313110; doi:10.3390/biomedicines10071512)
Supplement: Supplementary file 1 [file biomedicines-10-01512-s001.zip]

Archive with 1 entries (1 files):
- biomedicines-1761126-supplementary.pdf
